# Supplementary material for: Caffeine-inducible gene switches controlling experimental diabetes
Source: Nat Commun. 2018 Jun 19;9:2318. doi: 10.1038/s41467-018-04744-1 (PMC6008335; doi:10.1038/s41467-018-04744-1)
Supplement: Supplementary file 4 — Supplementary Data 1 [file 41467_2018_4744_MOESM4_ESM.xlsx]

## Sheet: Sheet1
Supplementary Table 1. Plasmids used and designed in this study.
Plasmid	Description and Cloning Strategy	Reference or Source
MKp37	PhCMV-driven TetR-Elk1 expression vector (PhCMV-TetR-Elk1-pAbGH).	Keeley et al., 20051
pCAG-GBP6-10gly-VPminx4	PCAG-driven GBP6-VPminx4 expression vector (PCAG-GBP6-VPminx4-pAβG).	Addgene # 50796
pcDNA3.1(+)	Mammalian expression vector (PhCMV-MCS-pAbGH).	Life Technologies
pLS12	Pop6-driven SEAP expression vector (PSTAT6-SEAP-pASV40).	Schukur et al., 20152
pLS13	Pop3-driven SEAP expression vector (PSTAT3-SEAP-pASV40).	Schukur et al., 20152
pLS16	PhCMV-driven STAT6 expression vector (PhCMV-STAT6-pAbGH).	Schukur et al., 20152
pMF111	PtetO7-driven SEAP expression vector (PtetO7-SEAP-pASV40).	Fussenegger et al., 20003
pMX253	PNFAT-driven shGLP-1 expression vector for the genomic integration via Sleeping Beauty transposon integration (PNFAT-shGLP-1-pASV40; PRPBSA-GFP-P2A-BleoR-pAbGH).	Xie et al., 20164
pSB100x	PhCMV-driven SB100x transposase expression vector (PhCMV-SB100x-pASV40).	Addgene # 34879
pSBbi-RP	Bidirectional promoter for the genomic integration via Sleeping Beauty transposon integration (PhEF-1α-MCS-pASV40; PRPBSA-dTomato-P2A-PuroR-pAbGH).	Addgene # 60513
rOpto-mFGFR1	PhCMV-driven mFGFR1405-822-CPH1S-o expression vector (PhCMV-mFGFR1405-822-CPH1S-o-pAbGH).	Addgene # 82682
pLeo611	PhCMV-driven scFv-IL13Rα1 expression vector (PhCMV-scFv-IL13Rα1-pAbGH).	Scheller et al., unpublished
pLeo614	PhCMV-driven scFv-IL4Rα expression vector (PhCMV-scFv-IL4Rα-pAbGH).	Scheller et al., unpublished
pLeo730	PhCMV-driven scFv-EpoRm-IL-6RBm expression vector (PhCMV-scFv-EpoRm-IL-6RBm-pAbGH).	Scheller et al., unpublished
pDB306	PhCMV-driven aCaffVHH-EpoRm-IL-6RBm expression vector (PhCMV-aCaffVHH-EpoRm-IL-6RBm-pAbGH). aCaffVHH was PCR-assembled from oligonucleotides oDB456 (5’-CAAGGATCCGGCTCTCAGGTTCAATTGGTGGAATCTGGAGGGGGTCTCGTACAGGCAGGCGGTTCTCTCCGACTGAGTTGCACAGCCTCCGGTAGGACTGGGACCAT-3’, BamHI underlined), oDB457 (5’-TCCATGTAGTATGTGATCCCAGAACTCCAACCTACAGTGGCAAGAAACTCTCTTTCTTTGCCTGGGGCCTGGCGAAACCAGGCCATTGAGTAGATGGTCCCAGTC…	This work
pDB307	PSV40-driven TetR-aCaffVHH expression vector (PSV40-TetR-aCaffVHH-pASV40). aCaffVHH was PCR-amplified from pDB306 using oDB522 (5’-TATGCGCGCTCGGTGGTGGCGGCTCACCAAAAAAAAAGAGAAAAGTGGGCTCTCAGGTTCAATTGGTGGAATCTGG-3’, BssHII underlined) and oDB461 (5’-TCACTGCAGTTAGCTAGAGACGGTTACCTGTGTTCC-3’, PstI underlined), restricted with BssHII / PstI and inserted into corresponding sites (BssHII / PstI) of pSAM200.	This work
pDB323	PhCMV-driven aCaffVHH-IL13Rα1 expression vector (PhCMV-aCaffVHH-IL13Rα1-pAbGH). aCaffVHH was excised with BamHI / EcoRI from pDB306 and inserted into corresponding sites (BamHI / EcoRI) of pLeo611.	This work
pDB324	PhCMV-driven aCaffVHH-IL4Rα expression vector (PhCMV-aCaffVHH-IL4Rα-pAbGH). aCaffVHH was excised with BamHI / EcoRI from pDB306 and inserted into corresponding sites (BamHI / EcoRI) of pLeo614.	This work
pDB326	PhEF-1α-driven aCaffVHH-EpoRm-IL-6RBm expression vector for the genomic integration via Sleeping Beauty transposon integration (PhEF-1α-aCaffVHH-EpoRm-IL-6RBm-pASV40; PRPBSA-dTomato-P2A-PuroR-pAbGH). aCaffVHH-EpoRm-IL-6RBm was PCR-amplified from pDB306 using oDB482 (5’-TCGGGCCTCTGAGGCCGCCACCATGGAAACTGATACTTTGCTGC-3’, SfiI underlined) and oDB483 (5’-TATGGCCTGACAGGCCCTACTGAGGCATGTAGCCGCCTTGC-3’, Sf…	This work
pDB335	PCAG-driven aCaffVHH-VPminx4 expression vector (PCAG-aCaffVHH-VPminx4-pAβG). aCaffVHH was PCR-amplified from pDB306 using oDB496 (5’-TATACCGGTGCCACCatgGGCTCTCAGGTTCAATTGGTGGAATCTG, AgeI underlined) and oDB497 (5’-TATGCTAGCGCTAGAGACGGTTACCTGTGTTCCTTG, NheI underlined), restricted with AgeI / NheI and inserted into corresponding sites (AgeI / NheI) of pCAG-GBP6-10gly-VPminx4.	This work
pDB387	PSTAT3-driven shGLP-1 expression vector for the genomic integration via Sleeping Beauty transposon integration (PSTAT3-shGLP-1-pASV40; PRPBSA-GFP-P2A-BleoR-pAbGH). The STAT3-operator-promoter was PCR-amplified from pLS13 using oDB551 (5’-TATGCTAGCCGTCGACATTTCCCGTAAATCGTCGAG-3’, NheI underlined) and oDB552 (5’- TATGAATTCCCGCGGAGGCTGGATCG-3’, EcoRI underlined), restricted with NheI / EcoRI and inse…	This work
pDB395	PhCMV-driven expression of mFGFR1405-822-aCaffVHH (PhCMV-mFGFR1405-822-aCaffVHH-pAbGH). aCaffVHH was PCR-amplified from pDB306 using oDB580 (5’-TATACCGGTGGTGGTGGAGGCAGTGGTGG, AgeI underlined) and oDB581 (5’-TTTAAGCTTTTAGCTAGAGACGGTTACCTGTGTTCC, HindIII underlined), restricted with AgeI / HindIII and inserted into corresponding sites (AgeI / HindIII) of rOpto-mFGFR1.	This work
Abbreviations: pAβG, beta globin polyadenylation signal; pAbGH, bovine growth hormone polyadenylation signal; pASV40, simian virus 40 polyadenylation signal; aCaffVHH, dimerizing nanobody raised against caffeine; GFP, green fluorescent protein; MCS, multiple cloning site; mFGFR1, murine fibroblast growth factor receptor 1; PCR, polymerase chain reaction; pA, polyadenylation signal; PCAG, strong c…
Supplementary References
1	Keeley, M. B., Busch, J., Singh, R. & Abel, T. TetR hybrid transcription factors report cell signaling and are inhibited by doxycycline. BioTechniques 39, 529–536 (2005).
2	Schukur, L., Geering, B., Charpin-El Hamri, G. & Fussenegger, M. Implantable synthetic cytokine converter cells with AND-gate logic treat experimental psoriasis. Sci. Transl. Med. 7, 318ra201 (2015).
3	Fussenegger, M. et al. Streptogramin-based gene regulation systems for mammalian cells. Nat. Biotechnol. 18, 1203–1208 (2000).
4	Xie, M. et al. β-cell-mimetic designer cells provide closed-loop glycemic control. Science 354, 1296–1301 (2016).
